# Supplementary material for: Web GIS in practice X: a Microsoft Kinect natural user interface for Google Earth navigation
Source: Int J Health Geogr. 2011 Jul 26;10:45. doi: 10.1186/1476-072X-10-45 (PMC3226357; doi:10.1186/1476-072X-10-45)
Supplement: Additional file 3 — Installation package for Kinoogle (part 3 of 3). Compressed (zipped) archive containing Kinoogle's installation package for Microsoft Windows operating systems. Download and unzip the contents of Additional file 1, Additional file 2, and Additional file 3 to the same hard drive location, then run 'Additional_file.part1.exe' from that location. [file 1476-072X-10-45-S3.ZIP]

Archive with 1 entries (1 files):
- Additional_file.part3.rar
